# Supplementary material for: Individualized Skill-Based Manikin Training Coupled with a Team Approach May Enhance Delivery Room Neonatal Resuscitation in Low-Resource Settings
Source: Children (Basel). 2026 May 15;13(5):679. doi: 10.3390/children13050679 (PMC13204646; doi:10.3390/children13050679)
Supplement: Supplementary file 1 [file children-13-00679-s001.zip]

Archive with 1 entries (1 files):
- children-4246120-supplementary.pdf
